# Supplementary material for: Nutrient restriction enhances the proliferative potential of cells lacking the tumor suppressor PTEN in mitotic tissues
Source: eLife. 2013 Jul 9;2:e00380. doi: 10.7554/eLife.00380 (PMC3707060; doi:10.7554/eLife.00380)
Supplement: Figure 1—source data 1. — DOI: http://dx.doi.org/10.7554/eLife.00380.004 [file elife00380s001.xlsx]

## Sheet: Figure 1A
Adult dry weight
	genotype
	condition	100 g/l		50 g/l		25 g/l		10 g/l		5 g/l		2 g/l
	sex	m	f	m	f	m	f	m	f	m	f	m	f
		301	355	268	350	257	330	173	185	122	146	99	121
		241	385	280	337	242	306	211	235	156	171	85	103
		286	351	264	334	252	317	156	235	143	167	96	101
		289	359	281	348	250	292	198	215	148	176		118
		286	342	268	319	245	255	215	192	144	158		114
		267	368	299	339	228	316	202	227	162	159		121
		309	366	273	342	207	286	164	215	148	156		116
		235	424	284	348	245	316	196	226	155	165		120
		277	327	259	338	220	338	182	254	115	163		101
		260	366	291	356	194	355	220	268	125	153		108
		275	387	266	362	210	242	167	201	116	159
		286	390	282	354	211	270	169	229		148
		283	325	305	362	214	352	199	253		154
		279	361	282	349	238	295	238	228		146
		305	382	262	351	191	352	190	182		156
		290	336	263	314	184	317	199	215
		284	338	275	344	247	359	238	250
			348	274	343	192	313	190	229
			356	275	363	212	289	199	210
			362	279	353	243	293	225
			342	298	390	242	271	195
			359	284	370	202	270	203
			286	282	372	202	263
			346	269	330		333
			308	298	362		313
			328	268	344		286
			383	261	341		279
			375		343		280
			420		348		262
			345		332		292
					371		287
							256
							308
							321
							235
average		279.588	357.333	277.407	348.677	222.957	298.543	196.773	223.632	139.455	158.467	93.3333	112.3
stdev		19.9501	29.379	12.6712	15.8459	23.0128	32.5263	22.4943	23.5094	16.9255	8.79827	7.37111	8.3006
	average	100	50	25	10	5	2	g/l
	male	279.588	277.407	222.957	196.773	139.455	93.3333
	female	357.333	348.677	298.543	223.632	158.467	112.3
	stdev	100	50	25	10	5	2	g/l
	stdev m	19.9501	22.4943	12.6712	16.9255	23.0128	7.37111
	stdev f	29.379	15.8459	32.5263	23.5094	8.79827	8.3006
		statistics		t-test
		yw 100 vs yw 50 m		0.658905
		yw 100 vs yw 50 f		0.155538
		yw 100 vs yw 25 m		7.67446e-10
		yw 100 vs yw 25 f		1.83484e-10
		yw 100 vs yw 10 m		2.76908e-14
		yw 100 vs yw 10 f		2.07354e-21
		yw 100 vs yw 5 m		6.89034e-17
		yw 100 vs yw 5 f		1.3293e-27
		yw 100 vs yw 2 m		6.12764e-12
		yw 100 vs yw 2 f		1.04631e-25

## Sheet: Figure 1B
Survival L1 to pupariation
g/l	eggs placed	embryos dead	total L1	pupae	% survival	average	stdev
100	71	37	34	29	85.2941	77.363	7.05303
100	81	41	40	30	75
100	71	32	39	28	71.7949
50	88	51	37	26	70.2703	79.1739	9.67753
50	86	50	36	28	77.7778
50	85	47	38	34	89.4737
25	60	34	26	25	96.1538	84.6892	11.3442
25	79	34	45	38	84.4444
25	84	35	49	36	73.4694
10	61	28	33	23	69.697	66.5833	3.5321
10	89	38	51	32	62.7451
10	85	33	52	35	67.3077
5	78	34	44	25	56.8182	58.9015	4.11033
5	66	34	32	18	56.25
5	56	23	33	21	63.6364
2	59	27	32	19	59.375	47.9482	10.5298
2	72	28	44	17	38.6364
2	89	41	48	22	45.8333
	g/l	survival in %	stdev
	100	77.4	7
	50	79.1	9.8
	25	84.7	11.3
	10	66.6	3.5
	5	58.9	4.1
	2	47.9	10.5
Pupariation time
day (AEL)		5			6			7			8			9			10			11			12			13
daytime	morning	noon	evening	morning	noon	evening	morning	noon	evening	morning	noon	evening	morning	noon	evening	morning	noon	evening	morning	noon	evening	morning	noon	evening	morning	noon	evening
g/l
100	x
50	x
25					x
10										x
5																		x
2																										x

## Sheet: Figure 1C
Weight analysis IIS mutants
	genotype/condition
	y w 100 g/l	y w 10 g/l	PKB3 100 g/l	PKB3 10 g/l	PTEN117/100 100 g/l
	281	188	207	173	426
	328	130	183	139	423
	288	178	193	121	457
	344	221	202	174	399
	267	218	250	117	364
	279	159	216	147	397
	271	138	188	180	324
	265	237	202	170	428
	288	156	185	131	464
	251	176	231	145	450
	352	157	239	165	332
	340	214	201	135	412
	334	204	196	188	444
	233	160	201	143	362
	278	209	196	198	430
	264	148	201	154	400
	287	155	191	151	393
	249	166	219	189
	258	172	162	175
	348	217	138	189
	351	195	175	169
	262	172	186	146
	298	179	193	171
			173	153
			205	186
			202	171
			162	163
			178	231
			231	180
			152
			224
			147
			200
			186
			171
average	292	180.391	193.886	163.931	406.176
stdev	37.24	29.2369	25.2642	24.8911	41.3555
		values	stdev		statistics	t-test
	yw 100 g/l	292	37.24		yw 100 vs yw 10	1.32957e-14
	PKB 100 g/l	193.886	25.2642		yw 100 vs PKB 100	4.5453e-17
	PTEN 100 g/l	406.176	41.3555		yw 100 vs PTEN 100	3.82946e-11
	yw 10 g/l	180.391	29.2369		yw 100 vs PKB 10	6.18196e-20
	PKB 10 g/l	163.931	24.8911		yw 10 vs PKB 100	0.0668209
					yw 10 vs PKB 10	0.0330368
					PKB 100 vs PKB 10	1.23108e-05
