# Supplementary material for: Nutrient restriction enhances the proliferative potential of cells lacking the tumor suppressor PTEN in mitotic tissues
Source: eLife. 2013 Jul 9;2:e00380. doi: 10.7554/eLife.00380 (PMC3707060; doi:10.7554/eLife.00380)
Supplement: Figure 2—source data 1. — DOI: http://dx.doi.org/10.7554/eLife.00380.006 [file elife00380s002.xlsx]

## Sheet: Figure 2D
Eye size
	genotype	iso control		PTEN(117)
	condition	100 g/l	10 g/l	100 g/l	10 g/l
		102711	85430	130465	124676
		107774	92206	120677	131101
		105150	87828	127213	131068
		102640	97399	131882	129758
		107639	92420	138268	132269
		105650	86054	146152	135125
		103286	88005	140721	129152
		100657	88498	121205	129308
		100624	94224	128672	147314
		103960	85631	132411	126642
		103475	89940		126662
					146417
					143572
					132153
					151041
					150398
					148288
					141729
average size		103961	89785	131767	131189
stdev		2416.29	3863.97	8140.1	6082.93
normalized size*		100	86.3645	126.747	126.191
% deviation		0	-13.6355	26.7467	26.1908
stdev		2.32423	3.71677	7.82999	5.85119
statistics	t-test
iso 100 vs iso 10	1.86881e-09
PTEN 100 vs PTEN 10	0.186105
iso 100 vs PTEN 100	1.41145e-09
iso 10 vs PTEN 10	2.62065e-15
* normalized to iso control 100 g/l

## Sheet: Figure 2E
Eye measurements SEM pictures
genotype / condition
iso control 10 g/l	area	number	iso control 100 g/l	area	number	PTEN 10 g/l	area	number	PTEN 100 g/l	area	number
w1	0.063	701	w2	0.074	720	w1	0.086	1118	w1	0.092	840
w2	0.066	677	w3	0.072	728	w3	0.082	1075	w10	0.083	793
w3	0.064	634	w4	0.074	684	w4	0.082	1019	w11	0.09	867
w6	0.066	665	w6	0.07	725	w5	0.085	1016	w2	0.091	824
w8	0.064	672	w8	0.065	700	w6	0.09	1049	w3	0.094	791
w9	0.065	714	w9	0.071	734	w8	0.092	1029	w4	0.095	777
w13	0.063	630	w13	0.076	686	w9	0.078	1101	w6	0.091	789
w10	0.065	684	w10	0.071	760	w11	0.083	1026	w8	0.096	810
w18	0.063	691	w12	0.069	691	w10	0.084	990	w9	0.095	779
w12	0.067	698	w11	0.072	767	w14	0.081	1000	w7	0.086	871
w14	0.063	691	w14	0.08	720	w15	0.083	975	w12	0.098	854
numbers	0.0644545	677.909		0.0721818	719.545		0.0841818	1036.18		0.0919091	817.727
% deviation	-10.7053	-5.78648		0	0		16.6247	44.0051		27.33	13.645
values	area	number	normalized area *		statistics		area t-test		statistics		number t-test
iso 100	0.0721818	719.55	100		iso 100 vs iso 10		4.96373e-06		iso 100 vs iso 10		0.00184767
iso 10	0.0644545	677.91	89.2947		iso 100 vs PTEN 100		5.47042e-10		iso 100 vs PTEN 100		5.33793e-07
PTEN 100	0.0919091	817.73	127.33		iso 100 vs PTEN 10		6.53269e-07		iso 100 vs PTEN 10		1.4299e-14
PTEN 10	0.0841818	1036.18	116.625		PTEN 100 vs PTEN 10		0.000355402		PTEN 100 vs PTEN 10		5.76064e-11
stdev	area	number	normalized area *
iso 100	0.00389405	27.9011	5.39478
iso 10	0.0014397	26.5422	1.99454
PTEN 100	0.00443744	35.3358	6.14759
PTEN 10	0.00399545	45.3978	5.53526
* normalized to isogenic control 100 g/l
