# Supplementary material for: Nutrient restriction enhances the proliferative potential of cells lacking the tumor suppressor PTEN in mitotic tissues
Source: eLife. 2013 Jul 9;2:e00380. doi: 10.7554/eLife.00380 (PMC3707060; doi:10.7554/eLife.00380)
Supplement: Figure 3—source data 1. — DOI: http://dx.doi.org/10.7554/eLife.00380.014 [file elife00380s003.xlsx]

## Sheet: Figure 3A
Tissue size
genotype	PTEN -/-	PTEN -/+ and +/+	PTEN -/-	PTEN -/+ and +/+
condition	100 g/l	100 g/l	10 g/l	10 g/l
1	219917	646790	434588	153571
2	92081	717071	211192	174849
3	128126	636995	353836	173194
4	117948	654791	265065	147033
5	237215	434253	492632	197261
6	135165	530327	411485	307858
7	99299	656788	589377	211573
8	254520	480210	518438	200413
9	493305	333759	431244	298906
10	170395	505630	448982	288063
Apoptotic area
genotype	PTEN -/-	PTEN -/+ and +/+	PTEN -/-	PTEN -/+ and +/+
condition	100 g/l	100 g/l	10 g/l	10 g/l
1	3377	0	12312	0
2	2380	768	14295	0
3	1816	1331	22088	662
4	814	1033	10250	0
5	285	609	17744	0
6	1288	1321	6915	0
7	2944	751	10066	0
8	2032	922	7068	0
9	20055	0	11448	0
10	2652	995	21290	263
Ratio apoptotic area / tissue size
genotype	PTEN117 -/-	PTEN -/+ and +/+	PTEN -/-	PTEN -/+ and +/+
condition	100 g/l	100 g/l	10 g/l	10 g/l
1	0.0153558	0	0.0283303	0
2	0.0258468	0.00107102	0.0676872	0
3	0.0141735	0.0020895	0.0624244	0.0038223
4	0.00690135	0.0015776	0.0386698	0
5	0.00120144	0.00140241	0.0360188	0
6	0.00952909	0.00249092	0.016805	0
7	0.0296478	0.00114344	0.0170791	0
8	0.00798366	0.00191999	0.0136333	0
9	0.0406544	0	0.0265465	0
10	0.0155638	0.00196784	0.0474184	0.000912995
average (%)	1.66858	0.136627	3.54613	0.047353
stdev (%)	1.20103	0.0841465	1.88911	0.121112
statistics	t-test
PTEN -/- 100 vs PTEN -/+ and +/+ 100	0.000796597
PTEN -/- 10 vs PTEN -/+ and +/+ 10	1.55113e-05
PTEN -/- 100 vs PTEN -/- 10	0.0162102
PTEN -/+ and +/+ 100 vs PTEN -/+ and +/+ 10	0.0716159
