# Supplementary material for: Nutrient restriction enhances the proliferative potential of cells lacking the tumor suppressor PTEN in mitotic tissues
Source: eLife. 2013 Jul 9;2:e00380. doi: 10.7554/eLife.00380 (PMC3707060; doi:10.7554/eLife.00380)
Supplement: Figure 4—source data 1. — DOI: http://dx.doi.org/10.7554/eLife.00380.018 [file elife00380s004.xlsx]

## Sheet: Figure 4D
Eye size
genotype	lacZ control		PTEN-RNAi		FoxO EP		PTEN-RNAi + FoxO EP
condition	100 g/l	10 g/l	100 g/l	10 g/l	100 g/l	10 g/l	100 g/l	10 g/l
	301985	196507	346766	227867	234144	160212	325111	199060
	300329	201250	324908	236173	195392	188413	356397	284435
	309116	133204	348063	235758	229483	121296	342661	208164
	289748	166817	350842	226090	254359	171154	362444	187339
	299034	161958	357401	264603	264128	106657	333661	257335
	323645	184613	342825	261245	232994	151433	318402	315258
	303887	181692	342068	270209	231422	180497	321775	336268
	306341	203986	354762	257953	262102	148935	330700	227420
	296665	206090	346085	260034	264848	189752	311709	221452
		191199	359902	272545	222999	186318	337848	272774
				241427
shoulder size
	146114	89935	141936	97710	153642	131556	170005	122722
	142321	89305	151432	92629	135223	141296	160277	101687
	149352	81693	145885	92264	173995	131420	171460	118487
	134960	70280	150291	81572	169003	131406	160006	117660
	151582	73570	149445	96315	143925	132946	170722	133775
	154307	85733	142552	88976	151775	134912	188931	135352
	143341	71380	147472	99535	164981	135278	164076	129957
	146779	89055	148182	88960	170034	133415	176653	118483
	149663	97992	161839	89215	167677	143196	170057	120902
		81114	152599	105710	167344	135271	168210	97836
				80382
eye/shoulder ratio
	2.06678	2.18499	2.44312	2.33207	1.52396	1.21782	1.91236	1.62204
	2.11022	2.25351	2.14557	2.54967	1.44496	1.33346	2.22363	2.79716
	2.06971	1.63054	2.38587	2.55525	1.31891	0.922965	1.99849	1.75685
	2.14692	2.37361	2.33442	2.77166	1.50506	1.30248	2.26519	1.59221
	1.97275	2.20141	2.39152	2.74727	1.83518	0.802258	1.95441	1.92364
	2.09741	2.15335	2.40491	2.93613	1.53513	1.12246	1.68528	2.32917
	2.12003	2.54542	2.31955	2.71471	1.40272	1.33427	1.96113	2.58753
	2.08709	2.29056	2.3941	2.89965	1.54147	1.11633	1.87203	1.91943
	1.98222	2.10313	2.13845	2.91469	1.57951	1.32512	1.83297	1.83167
		2.35716	2.35848	2.57823	1.33258	1.37737	2.00849	2.78807
				3.0035
average	2.07257	2.20937	2.3316	2.72753	1.50195	1.18545	1.9714	2.11478
stdev	0.0593649	0.240465	0.105957	0.206595	0.147385	0.194256	0.172183	0.469902
eye/shoulder ratio normalized	100	106.733	112.638	131.765	72.5578	57.2683	95.2367	102.163
% deviation	0	6.7328	12.6376	31.7648	-27.4422	-42.7317	-4.76334	2.16316
stdev	2.86431	11.6166	5.11868	9.98044	7.12003	9.38437	8.31803	22.7006
statistics	t-test
lacZ 100 vs lacZ 10	0.115781
PTEN-RNAi 100 vs PTEN-RNAi 10	3.0268e-05
FoxO EP 100 vs FoxO EP 10	0.000665529
PTEN-RNAi + FoxO EP 100 vs PTEN-RNAi + FoxO EP 10	0.376913
PTEN-RNAi FoxO EP 100 vs FoxO EP 100	3.72727e-06
PTEN-RNAi FoxO EP 10 vs FoxO EP 10	1.7753e-05
PTEN-RNAi 100 vs PTEN-RNAi FoxO EP 100	2.40496e-05
PTEN-RNAi 10 vs PTEN-RNAi FoxO EP 10	0.000890158
lacZ 10 vs PTEN-RNAi 10	3.98525e-05
lacZ 10 vs FoxO EP 10	2.5216e-10
lacZ 10 vs PTEN-RNAi + FoxO EP 10	0.792841
lacZ 100 vs PTEN-RNAi + FoxO EP 100	0.112929
lacZ 100 vs PTEN-RNAi 100	5.81005e-06
lacZ 100 vs FoxO EP 100	4.77504e-09

## Sheet: Figure 4 suppl 5
Eye size
genotype	ctrl	ctrl	Tsc1/2 OE	Tsc1/2 OE	PTEN(117)	PTEN(117)	PTEN(117) + Tsc1/2 OE	PTEN(117) + Tsc1/2 OE
condition	100 g/l	10 g/l	100 g/l	10 g/l	100 g/l	10 g/l	100 g/l	10 g/l
	273310	260450	282747	254875	321337	340338	298865	248793
	284515	253326	289169	257122	295796	312183	291905	260915
	271770	273259	271354	253891	304133	290558	267076	256348
	283124	266628	263602	257941	316602	328180	295171	275054
	290097	255749	276000	261323	299722	335011	297642	267475
	296661	263568	275150	255446	302383	347099	284508	255350
	250186	268408	261560	235585	317923	328086	305462	267953
	265803	241699	258391	258834	310179	351781	283104	272447
	279405	266296	282345	240780	301388	318817	293910	273446
	281263	241900	260719	258016	284890	309393	283250	276014
			278507	242169		326919	292932	260328
				254609		321737	268351	275189
						329342		280890
						326047		272000
						322862		283065
						320328		288485
						337768
						327725
						338914
						337615
average size	277613	259128	272686	252549	305435	327535	288515	269610
stdev	13155.4	10855.4	10357.5	8258.53	11210.4	13857.1	11760.1	10882.5
normalized size	100	93.3416	98.2252	90.9717	110.022	117.983	103.927	97.117
% deviation	0	-6.65844	-1.77484	-9.02831	10.022	17.9826	3.92693	-2.88297
stdev	4.73876	3.91025	3.73092	2.97484	4.03815	4.99151	4.23616	3.92002
statistics	t-test
ctrl 100 vs ctrl 10	0.00300449
Tsc1/2 OE 100 vs Tsc1/2 OE 10	3.94602e-05
PTEN 100 vs PTEN 10	0.000155783
PTEN + Tsc1/2 OE 100 vs PTEN + Tsc1/2 OE 10	0.000165597
ctrl 100 vs Tsc1/2 OE 100	0.349854
ctrl 10 vs Tsc1/2 OE 10	0.122017
ctrl 100 vs PTEN 100	7.63968e-05
ctrl 10 vs PTEN 10	7.10343e-14
PTEN 100 vs PTEN + Tsc1/2 OE 100	0.00264169
PTEN 10 vs PTEN + Tsc1/2 OE 10	2.2379e-15
PTEN + Tsc1/2 OE 100 vs Tsc1/2 OE 100	0.00262405
PTEN + Tsc1/2 OE 10 vs Tsc1/2 OE 10	0.00011568

## Sheet: Figure 4 suppl 7
Eye size
genotype	iso control		TOR(EP2353)		PTEN(117)		TOR(EP2353) PTEN(117)
condition	100 g/l	10 g/l	100 g/l	10 g/l	100 g/l	10 g/l	100 g/l	10 g/l
	287956	272278	234153	180483	355459	472669	271632	290231
	302026	237997	244429	180305	418530	455455	292694	292287
	306503	214507	247853	150780	419896	494503	302498	293502
	311966	260102	204647	122618	403515	489336	290822	317208
	296390	251041	215469	151253	393739	494282	314181	309969
	300310	251954	225729	128717	376581	484111	303625	315126
	306000	224351	246775	116458	351051	502220	287951	313282
average size	301593	244604	231294	147231	388396	484654	294772	304515
stdev	7810.26	20253.2	16763.2	26216.7	28215	15899.2	13642.3	11938.4
normalized size	100	81.1041	76.6906	48.8176	128.781	160.698	97.7383	100.969
% deviation	0	-18.8959	-23.3094	-51.1824	28.7815	60.6979	-2.2617	0.968855
stdev	2.58967	6.71542	5.55821	8.69275	9.35533	5.27173	4.52343	3.95845
statistics	t-test
iso 100 vs iso 10	1.54721e-05
TOR 100 vs TOR 10	1.16854e-05
PTEN 100 vs PTEN 10	4.48146e-06
TOR PTEN 100 vs TOR PTEN 10	0.180505
iso 100 vs TOR 100	3.36651e-07
iso 10 vs TOR 10	5.01895e-06
iso 100 vs PTEN 100	4.59355e-06
iso 10 vs PTEN 10	1.19106e-11
iso 100 vs TOR PTEN 100	0.273323
iso 10 vs TOR PTEN 10	2.06692e-05
PTEN 100 vs TOR PTEN 100	4.25473e-06
PTEN 10 vs TOR PTEN 10	1.66777e-11
TOR 100 vs TOR PTEN 100	5.05728e-06
TOR 10 vs TOR PTEN 10	5.97359e-09
Ommatidia number
genotype	iso control		TOR(EP2353)		PTEN(117)		TOR(EP2353) PTEN(117)
condition	100 g/l	10 g/l	100 g/l	10 g/l	100 g/l	10 g/l	100 g/l	10 g/l
	669	686	685	628	645	1063	727	752
	769	638	753	567	778	1033	686	797
	692	612	706	562	832	1083	741	788
	745	668	598	379	717	1184	712	770
	742	669	649	528	782	1116	781	776
	730	666	678	395	735	1009	760	816
	715	622	719	452	678	1074	689	790
average number	723.143	651.571	684	501.571	738.143	1080.29	728	784.143
stdev	34.0364	27.6638	50.2129	94.3872	64.6411	57.2937	35.4589	20.5299
normalized number	100	90.1205	94.6058	69.3736	102.094	149.417	100.692	108.457
% deviation	0	-9.87947	-5.39419	-30.6264	2.09445	49.4171	0.691563	8.45683
stdev	4.70673	3.82625	6.94507	13.0549	8.94068	7.92444	4.90441	2.83954
statistics	t-test
iso 100 vs iso 10	0.00100085
TOR 100 vs TOR 10	0.0007085
PTEN 100 vs PTEN 10	2.15327e-07
TOR PTEN 100 vs TOR PTEN 10	0.00348064
iso 100 vs TOR 100	0.1135
iso 10 vs TOR 10	0.0016546
iso 100 vs PTEN 100	0.59691
iso 10 vs PTEN 10	5.31448e-10
iso 100 vs TOR PTEN 100	0.798174
iso 10 vs TOR PTEN 10	2.94735e-07
PTEN 100 vs TOR PTEN 100	0.722205
PTEN 10 vs TOR PTEN 10	2.20122e-08
TOR 100 vs TOR PTEN 100	0.0826064
TOR 10 vs TOR PTEN 10	5.26635e-06
Ommatidia size
genotype	iso control		TOR(EP2353)		PTEN(117)		TOR(EP2353) PTEN(117)
condition	100 g/l	10 g/l	100 g/l	10 g/l	100 g/l	10 g/l	100 g/l	10 g/l
eye 1	16050	14370	13426	10622	18429	17348	19420	19200
	15817	14739	12463	11681	22185	17930	15756	18728
	17508	14289	12219	11252	22233	16935	19578	20145
	13885	13208	11316	10376	20413	16645	18386	19336
	16288	14208	12811	11013	20521	15841	18149	19678
	15780	13799	13604	12090	24239	16423	19368	18608
	16788	13169	12361	9586	21175	17818	17433	21061
	16635	13815	12681	11328	22008	16930	17611	19445
	16404	14136	11072	10527	18865	19819	17093	18793
	16979	14022	13047	10455	22201	18462	17056	21880
	17159	14038	12505	11046	21110	18593	18521	21144
	17796	13616	11425	10290	22449	18263	18391	17758
	14764	13985	12647	11948	23125	21351	19106	21705
	17975	12805	12784	11973	21318	16030	18286	19459
	16417	13168	12724	10239	23916	18458	16080	20448
	16539	13126	15184	12508	21319	17687	19259	20089
	16741	13853	11746	11580	22083	15083	21460	20561
	15620	13699	13768	10982	23110	17117	19603	19097
	14899	14037	13941	11094	21348	16673	17184	18448
	16574	13414	12233	11205	21306	16682	17531	19424
	15908	12779	13147	10555	22729	17858	17238	18855
	15733	13454	11349	11237	19716	21607	15959	19822
	16675	12988	11037	10271	22865	16191	18396	18615
	18001	14799	12164	10640	23488	14883	20090	17227
	16733	13091	10524	11604	23184	16346	21179	16442
	16536	13313	11250	11846	21895	17433	20066	19015
	15035	14308	9647	10278	24107	16827	19192	20779
	14494	12674	13386	11347	19727	19007	18112	21320
	14824	14124	13736	10964	24625	17888	19695	17554
	16043	13826	11932	10447	20781	16405	16669	15260
	16425	14929	11691	11280	22863	17469	17616	18080
	15753	15810	10859	11316	14699	18066	13273	20124
	16579	15196	11487	11783	22632	17243	14610	18625
	17140	13475	13034	10866	21786	17624	17371	17997
eye 2	16386	14643	12533	12480	23193	19714	16451	18686
	15838	14875	11389	11577	21189	19798	18226	18057
	15604	14387	12678	12390	21463	19289	17507	19184
	15095	14870	13254	11325	21050	18343	16423	24895
	15580	14061	12252	12684	22796	19528	15184	17351
	15397	13577	12108	12186	20595	19754	19250	21908
	15044	13802	12655	1141	21612	20690	15719	18944
	14491	15344	13367	12000	23735	20322	14980	19467
	15061	14995	11567	12158	21164	11783	17920	17548
	15723	15267	12833	12635	19528	19544	16326	13390
	15581	15056	12719	9737	23003	22133	14737	19129
	14956	15345	13580	12651	22400	20784	12900	19786
	14372	15435	13096	11638	22823	19607	16712	19267
	15989	15687	13568	12462	22700	21020	17930	17845
	14999	15558	13071	12141	22868	20511	16785	17345
	14730	15367	14058	10080	22999	14245	12202	17712
	15411	16043	12571	12438	23254	19132	13991	19638
	15536	16066	12636	11819	22318	13269	14663	22034
	14238	15459	13284	12480	22549	21037	12239	18393
	16696	14841	15551	12493	22176	16829	15908	18658
	16231	15789	13059	11071	23179	19450	14411	15679
	16267	14839	14959	11313	21838	20127	14721	16555
	16657	15561	14922	12186	21348	21884	15153	17813
	16646	15404	14238	11395	24447	19712	16743	14748
	15866	15707	12421	11261	19873	22205	17230	18880
	16151	16003	12393	11484	21738	19592	17454	14096
	15772	15163	13038	12240	18052	19490	18796	16259
	17985	13574	12785	11326	17397	20816	17075	16016
	16827	13148	14136	13018	20786	20631	18835	17893
	16941	14458	13635	11679	20098	15881	16667	15047
	16725	13658	14573	10157	22430	21023	18269	17942
	15523	14119	15508	11815	20153	17783	17686	14981
	17456	14150	13584	12392	19108	18471	15407	18306
	17435	13423	13319	11662	20154	17291	18458	15992
eye 3	16681	14602	12159	8481	21288	19371	17764	18146
	17150	14859	11969	9386	18348	23361	18134	15371
	15677	14970	13751	10946	20023	19713	19254	18153
	15270	14360	13020	10897	18341	18339	17625	16006
	15691	13170	12410	9809	20486	20649	18723	18978
	15697	13163	13046	10279	18433	19520	15489	16715
	15472	14493	12618	10128	19850	20523	19756	19187
	15413	14987	11522	9734	21919	18054	18820	16649
	16681	14314	12607	8946	21430	16670	18228	18781
	17809	15336	12058	9513	19604	19017	15191	18473
	16683	13397	13444	9662	21054	18593	16666	14731
	16146	13471	15594	9167	21824	17424	18373	15182
	16322	15484	12475	10570	23900	18533	16752	15082
	15472	14267	13185	9801	22490	17802	18937	15977
	16377	14237	14232	12835	20769	21592	21456	17776
	17504	14555	12825	11625	21875	16675	14539	16673
	16414	14283	13883	13834	23311	17181	19344	20329
	16466	15497	12982	11234	21840	17710	17945	19400
	16305	15210	13672	13715	21687	18846	15661	18635
	17564	13553	13050	11659	21476	16672	19726	16013
	16941	13593	13303	11337	22237	21835	16816	16625
	18760	14117	12075	8257	17369	20255	20187	16655
	16136	13930	12106	10090	19074	20849	19014	15998
	15502	14666	14000	10466	19560	18507	19667	14441
	16497	13535	13692	10519	20846	17805	19551	19519
	17556	13917	15982	10093	19675	19215	18473	15515
	14948	14006	12865	11046	20100	17009	18879	18522
	18025	14555	12520	10341	16403	18221	17287	16937
	16124	14242	13506	13395	19876	19558	14719	18998
	16025	15341	12969	11112	23268	20938	19496	16179
	15962	14523	12091	12091	17109	21801	15098	17766
	15701	14321	13236	10043	18034	20551	18738	16817
	16043	12365	12388	10876	24562	20673	17127	15249
	17032	13935	13543	10093	20899	20469	18499	18569
eye 4	15811	13900	14721	9592	21449	27508	19097	18548
	15589	13776	13893	11860	19060	17435	11656	18138
	15031	13883	11594	9686	23999	18620	17935	17433
	15367	13773	13360	13553	21546	19303	9128	17476
	14887	14453	14417	11900	22076	17215	18809	14560
	14835	14820	14714	9839	21911	20079	17466	16575
	15856	15282	13755	11028	21207	18237	17407	18949
	14106	14503	13202	9316	21203	16776	13811	16214
	15395	13510	14606	11507	21825	18536	18872	19065
	15688	15486	15376	11325	19779	18138	17239	18781
	15071	15282	15898	8092	20968	10466	14438	17638
	14360	15170	9701	9351	22701	17507	13991	14400
	15177	15684	13327	8701	19973	15547	17914	18772
	15669	13638	14537	9192	20626	17726	17003	14399
	16154	13040	17942	10753	22010	13881	18786	13862
	16153	13203	11940	10186	22557	19228	17080	18854
	16662	14468	13046	10120	21028	19037	15249	12680
	16173	13413	12267	11255	21739	16199	14015	13667
	17164	13621	12709	11028	22154	20201	19075	15770
	14819	15031	13761	6961	20532	20038	14040	13933
	15579	14149	15415	7894	19049	17480	17942	19568
	15369	14957	12887	8835	20401	17334	20438	15508
	16470	14831	13948	9449	19740	17750	18346	11934
	16963	15437	12940	12872	21861	15839	22643	18438
	16299	14081	14098	8939	20543	16690	21053	16517
	15819	14190	15659	11990	18950	16233	16843	16646
	15601	14466	14316	11450	21355	18001	16869	20483
	16405	14338	14029	10731	19646	18980	18110	14240
	17168	13730	13102	8867	24002	14439	19018	20911
	16291	14739	11681	10161	22529	19264	18685	14675
	15466	14791	12152	9439	18382	13524	21985	17903
	16953	14295	13166	10448	21986	16400	18566	20194
	16312	14040	13641	10610	23093	18070	18760	15653
eye 5	15751	15256	14229	12818	20379	20138	19167	16457
	16765	15001	12962	10989	21462	19968	19112	19005
	16236	14465	11580	11937	19822	19852	16197	18641
	16519	14127	13455	11949	20243	19702	21307	15865
	15977	15036	12978	9640	23456	22637	18223	18218
	16415	14988	13879	11667	17383	17233	18476	19321
	15891	15412	13049	10721	23451	19724	14504	18026
	15885	13889	10512	11111	18047	18762	20023	16203
	15368	12776	8550	11388	18920	21154	19158	12057
	16996	14638	10075	9952	21434	19835	15197	19630
	15641	14870	11792	8369	21118	20236	17955	18989
	16273	14659	12362	11256	24835	17745	17108	16365
	15161	15194	11407	11540	21419	19333	11856	18053
	15339	13428	12719	10363	22424	17345	18497	18500
	15960	14103	13836	12673	22754	18063	17524	17992
	15066	13471	11483	12006	19064	18487	21580	17337
	15173	15211	11782	11293	21128	19855	19731	19519
	16450	14243	13739	11716	23457	18822	15958	15981
	16390	14921	13888	10325	21429	19016	16800	16690
	14774	15772	13963	10852	24646	17498	16058	12625
	14788	15379	11791	11254	18660	14898	15937	19282
	16221	14754	8738	9896	21279	20031	13815	18536
	17457	14932	9355	10946	20892	18981	20722	16060
	16994	15858	14739	12735	21892	21270	17766	17849
	16995	15149	15927	11267	24464	18068	19688	17537
	17838	14606	13377	11791	22314	17687	18988	17124
	17145	14832	12768	11778	19348	17103	20396	18312
	17404	15232	11502	10886	21136	17667	18381	14988
	16376	14051	13977	11347	22372	17074	22268	15799
	16028	13788	13896	10641	21903	17188	20163	18744
	17572	14592	12630	11253	20755	19990	25121	15475
	16904	15348	13847	11489	20118	18776	18254	16544
	15970	13896	15257	9707	21142	8794	17501	18093
average size	16108	14399.1	12995	10917.9	21276.5	18423.6	17591.2	17681
stdev	897.111	812.485	1380.58	1414.59	1783.11	2265.13	2285.86	2117.39
normalized size	100	89.3909	80.6743	67.7794	132.087	114.376	109.208	109.766
% deviation	0	-10.6091	-19.3257	-32.2206	32.0865	14.3755	9.20812	9.76556
stdev	5.56937	5.64262	10.6239	12.9566	8.38063	12.2947	12.9943	11.9755
statistics	t-test
iso 100 vs iso 10	2.63019e-52
TOR 100 vs TOR 10	6.63605e-34
PTEN 100 vs PTEN 10	6.73084e-31
TOR PTEN 100 vs TOR PTEN 10	0.708998
iso 100 vs TOR 100	1.28716e-76
iso 10 vs TOR 10	2.15744e-88
iso 100 vs PTEN 100	4.94365e-109
iso 10 vs PTEN 10	1.13205e-65
iso 100 vs TOR PTEN 100	6.55972e-14
iso 10 vs TOR PTEN 10	2.35609e-47
PTEN 100 vs TOR PTEN 100	4.65734e-45
PTEN 10 vs TOR PTEN 10	0.00207145
TOR 100 vs TOR PTEN 100	3.82729e-68
TOR 10 vs TOR PTEN 10	6.8657e-112
