# Supplementary material for: Nutrient restriction enhances the proliferative potential of cells lacking the tumor suppressor PTEN in mitotic tissues
Source: eLife. 2013 Jul 9;2:e00380. doi: 10.7554/eLife.00380 (PMC3707060; doi:10.7554/eLife.00380)
Supplement: Figure 6—Source data 1. — DOI: http://dx.doi.org/10.7554/eLife.00380.031 [file elife00380s005.xlsx]

## Sheet: Figure 6A
Dorsal eye (DE) size					Ventral eye (VE) size
genotype	lacZ control		PTEN-RNAi		genotype	lacZ		PTEN-RNAi
condition	100 g/l	10 g/l	100 g/l	10 g/l	condition	100 g/l	10 g/l	100 g/l	10 g/l
	118019	106503	161908	140491		142087	86544	122445	95276
	114072	121690	161273	139885		145061	100059	135770	90060
	117800	99550	173616	143076		148801	121330	118804	77173
	111661	90914	180271	132540		144460	122003	123076	64390
	127196	95175	195784	155038		154353	125372	129158	96194
	131053	82836	177412	153999		137395	113710	126705	85673
	138738	91929	177283	154833		134659	127101	126975	80936
	122512	90902	155406	151457		147950	102116	103374	89944
	136003	86467	159878	134307		137874	116969	118162	60973
	115601	91282	165058	155481		144142	112381	159783	67498
				146892					88348
average size	123266	95724.8	170789	146182	average size	143678	112758	126425	81496.8
stdev	9508.07	11243.1	12322.7	8590.59	stdev	5946.3	12928.2	14501.7	12424.9
normalized area*	100	77.6574	138.554	118.591	normalized area*	100	78.4799	87.9919	56.7218
% deviation	0	-22.3426	38.5537	18.5909	% deviation	0	-21.5201	-12.0081	-43.2782
stdev	7.71349	9.12107	9.99689	6.96917	stdev	4.13862	8.99806	10.0932	8.64773
statistics	t-test				statistics	t-test
lacZ 100 vs lacZ 10	1.34271e-05				lacZ 100 vs lacZ 10	1.99059e-06
PTEN-RNAi 100 vs PTEN-RNAi 10	3.65171e-05				PTEN-RNAi 100 vs PTEN-RNAi 10	3.26145e-07
lacZ 100 vs PTEN-RNAi 100	1.52767e-08				lacZ 100 vs PTEN-RNAi 100	0.00266711
lacZ 10 vs PTEN-RNAi 10	4.43534e-10				lacZ 10 vs PTEN-RNAi 10	1.90626e-05
* normalized to lacZ control 100 g/l					* normalized to lacZ control 100 g/l

## Sheet: Figure 6B
Shoulder size
genotype	iso control		PTEN(117)
condition	100 g/l	10 g/l	100 g/l	10 g/l
	119480	89159	124539	67617
	112701	95124	123802	75766
	120249	81960	115152	76387
	120173	84885	107020	75022
	123707	75791	110727	78126
	115799	68042	123149	65712
	125294	93428	121054	86479
	102700	81276	125683	83149
	123804	88141	120472	78118
	121969	92624	122252
average	118588	85043	119385	76264
stdev	6755.6	8526.42	6305.78	6581.93
normalized size*	100	71.7132	100.672	64.3103
% deviation	0	-28.2868	0.672414	-35.6897
stdev	5.69672	7.18998	5.3174	5.55027
statistics	t-test
iso 100 vs iso 10	1.31412e-08
PTEN 100 vs PTEN 10	4.85856e-11
iso 100 vs PTEN 100	0.788064
iso 10 vs PTEN 10	0.0234152
* normalized to iso control 100 g/l

## Sheet: Figure 6C
Wing size
genotype	iso control		PTEN(117)
condition	100 g/l	10 g/l	100 g/l	10 g/l
	129050	114824	126251	100786
	128860	108775	130035	104208
	132751	109612	123501	99270
	129032	109323	120724	98644
	125419	107432	130854	100212
	131485	105042	122714	103963
	128908	107406	123564	108126
	123035	105975	126918	100605
	131494	102483	121322	105133
	125983	111069	122760	88146
	134377	109380	128021	95092
	128222	100970	121070	94930
	123552	105670	126946	91530
	131961	99851	118512	90700
	126832	111355	119275	86046
	128851	104305	123974	83543
	135237	104883	123274	79394
	128011		122700
	126792		127844
	131525		133278
	128972		123908
	131209
average	129162	106962	124640	95901.6
stdev	3178.25	3908.08	3865.66	8224.76
normalized area	100	82.8125	96.4994	74.2493
% deviation	0	-17.1875	-3.50064	-25.7507
stdev	2.46067	3.02572	2.99288	6.3678
statistics	t-test
iso 100 vs iso 10	4.11484e-21
PTEN 100 vs PTEN 10	2.40808e-16
iso 100 vs PTEN 100	0.000141046
iso 10 vs PTEN 10	1.94135e-05

## Sheet: Figure 6D
Nuclear size in FB
genotype	iso control			PTEN(117)
condition	100 g/l	10 g/l		100 g/l		10 g/l
image1	2442	image1	2446	image1	2226	image1	1437
	3037		2039		1822		1154
	2240		2005		1795		1215
	3034		2161		1961		1254
	2735		2083		2168		1352
	2364		1752		1967		1220
	2131		1761		1772		1013
	2271		1810		1821		1201
	2313		2002		2502		1220
	2963		1483		1717		1162
	2282		1505		1453		1254
	2405		1897		2049		1293
	2174		1948		1537		1153
	2089		2058		1570		1407
	2972		2083		1616		983
	2625		1607		1717		1222
	2464		2108		1729		1188
	2448		1725		1929		1309
	2125		1672		1371		1229
	2440		1910		1550		1602
	2427		1487		1667		1224
	1936		1239		1642		1357
	2255		1758		1918		1020
	2052		1626		2152		1084
	1974		1598		1453		1440
	2255		1921		1539		1222
	4474		1959		1693		1873
	1657		1687		2173		1900
	2037		1539		1942		1261
	2299		2102		1917		1463
	2066		2027		1610		1232
	2259		1705		1698		1098
	2191		1499		1480		1476
	2283		888		1602		1373
	1848		2108		1625		1293
	2148		2032		1952		1322
	2348		1752		2039		1324
	2102		2176		2013		1087
	1849		1755		1486		1149
	1722	image2	1745		2245		1192
	1548		1531		2064		1145
	2324		1062		1593		1259
image2	2259		1534		2131		1101
	2224		1594		1596		1501
	2154		1503		1786		1105
	2269		1509		1292		1623
	2839		1460		1477		1407
	1763		1645		1640		1199
	2381		1936		1619		1406
	2263		905		1530		1195
	2123		1370		1367		1108
	1982		1598		1593		1452
	2243		1197		1570		1158
	1862		1093		1548		1502
	1945		1229		1552	image2	1185
	2202		1142	image2	1624		1198
	2114		1186		2015		1247
	2533		1398		2083		1152
	2279		1162		1952		1247
	2137		1273		2425		1330
	1620		1167		2319		1345
	2078		1322		2053		1088
	1791		1317		2186		1274
	1872		1146		2045		1120
	1790		1271		2007		1421
	2043		1084		2002		1614
	2055		1021		1676		1487
	2419		1280		2008		1574
	2252		984		2112		1069
	2093		1065		2153		996
	2234		1152		2211		1909
	1663		1235		1543		1447
	2127		1340		2108		1136
	2292		1273		2194		1261
	1983		1183		2174		1179
	1979		1024		2040		1055
	1968		965		2050		1676
	2104		1038		2060		1310
	1627		1094		1872		1903
	1710		902		1696		1664
	1583		1271		1652		1256
	1750	image3	1405		1831		1228
	1747		1280		1882		1670
	1810		1216		1750		1617
	1809		1157		2377		1041
	1821		1498		1765		1367
	1887		1035		1801		1838
	2056		1817		2207		1217
	1533		1565		1899		1707
	1733		1285		1449		1442
	1514		1110		1504		1307
	1511		1128		1385		1832
	1627		853		1556		1688
	1644		1179		1796		1501
	1829		1117		1489		919
	1763		1332		1462	image3	1398
	2133		1262		1498		1461
image3	2166		1209		2125		1307
	2102		1375		2364		1031
	2109		1167		1578		831
	1813		1124		2057		1087
	2198		998		2065		1268
	1745		1231		1570		1315
	2304		1123		1377		1674
	2116		1218		1788		1230
	2848		1026		1545		1376
	1742		1097		2036		1434
	1995		1445		2111		1604
	2272		1181		1625		1299
	2121		999		2250		1001
	1851		938		2115		1192
	1764		1033		1974		1109
	2413		1108	image3	2469		1318
	1914		1044		2247		1551
	2314		1003		3046		1355
	2157	image4	1311		1964		1484
	2300		1659		1889		1686
	2094		1094		1516		1248
	2142		1209		1976		1024
	2214		1377		2064		1233
	1872		1207		1677		1402
	1940		1576		2266		1277
	2514		1546		2042		1027
	2140		1120		2059		1432
	2036		1268		1756		1166
	1741		1763		1723		1235
	1770		1479		2159		1535
	1868		1737		1892		1203
	1790		1150		1792		1226
	1742		1086		1472		1013
	1868		836		1425		1233
	2202		1028		1581		1120
	1677		1092		1916	image4	986
	2155		1127		1764		1340
	1802		1059		1973		829
	1766		1112		1425		1047
	1698		1240		1632		893
	1779		1200		2005		1274
	2039		1125		1470		810
	1407		1021		1585		1116
	1534		1236		1698		973
	1502		1140		1471		925
	1391		901	image4	2064		1020
	1480		954		2245		1081
	1774	image5	1953		2090		1174
	1543		1663		2037		1310
	1802		2171		1894		1059
	1987		1811		1491		1185
image 4	2116		2300		2075		1084
	2286		2089		2075		983
	1886		1663		1792		982
	2264		1816		2397		1072
	2824		1698		2189		1115
	2062		1419		2000		1100
	2134		1460		2122		843
	2360		1589		2451		989
	2066		1365		1989		1054
	1983		1547		2190		889
	2045		1461		2245		1143
	1797		1675		2358		962
	2332		2120		1578		875
	2291		1760		2075		1200
	2336		1245		2059		1107
	1941		1515		2257	image5	1297
	1841		1979		1596		1201
	1903		1425		1611		1071
	1931		1393		1835		1045
	2142		1157		1904		1017
	1589		1251		1966		918
	1804		1433		1904		964
	1688		1308		1824		1143
	2200		955		2182		1266
	2059				1888		945
	1814				1405		1197
	1969				2356		1298
	1967				2338		1387
	1903				2241		975
	1565				2232		1409
	1768				2172		1082
	1635				2400		1015
	1830				2782		1234
	1940				2380		1297
	1583				2085		1150
	2236				1595		978
	2020				2214		1003
	2093				1966		1333
	1610				2064		1457
	1360				1938		1381
	1507				1886		1103
	1745				2121		1040
	1476				1392		1063
	1749				1951		1020
	1463				2291		972
	1407				1816		1101
	1394				1563		1122
	1911				1647		865
	1646				2195		1110
	1674						1073
	1646
	1432
	1441
	1440
	1514
	1448
average	2010.83		1427.62		1890.02		1238.75
stdev	378.597		361.147		305.138		225.32
normalized size*	100		70.9967		93.9921		61.6041
%	0		-29.0033		-6.00788		-38.3959
stdev	18.8279		17.9601		15.1748		11.2053
statistics	t-test		* normalized to iso control 100 g/l
iso 100 vs iso 10	5.85563e-41
PTEN 100 vs PTEN 10	1.30909e-79
iso 100 vs PTEN 100	0.00049765
iso 10 vs PTEN 10	2.45607e-09
