# Supplementary material for: Nutrient restriction enhances the proliferative potential of cells lacking the tumor suppressor PTEN in mitotic tissues
Source: eLife. 2013 Jul 9;2:e00380. doi: 10.7554/eLife.00380 (PMC3707060; doi:10.7554/eLife.00380)
Supplement: Figure 7—Source data 1. — DOI: http://dx.doi.org/10.7554/eLife.00380.034 [file elife00380s006.xlsx]

## Sheet: Figure 7A
Eye size
genotype	ctrl		ctrl; ey-Gal4 UAS-Dilp2		PTEN(117)		PTEN(117); ey-Gal4 UAS-Dilp2
condition	100 g/l	10 g/l	100 g/l	10 g/l	100 g/l	10 g/l	100 g/l	10 g/l
	298726	237165	289497	239730	360573	396460	315688	298453
	287021	244541	297434	242642	377404	413756	314284	293862
	298526	209196	311474	245244	378864	370814	331179	282578
	299408	214042	284501	239145	343201	402468	308259	295380
	290946	250885	290923	237647	340295	420982	315905	244740
	285954	222695	289383	219333	349603	407006	322081	305548
	295851	231725	294082	239923	370515	418837	343259	295782
	281741	242880	298204	223175	324394	363725	325493	300415
	302413	242456	283045	225809	363129	368021	321525	323026
	280786	229085	275864	202892	361437	407175	336768	314341
		241296		226410	382923	380742	311883	304088
		230942		225925	361261	428990	339468	299084
				225248	343883	407947	317613	303988
				233635	368378	369491	339657	271866
					374304	371181		284371
average size	292137	233076	291441	230483	360011	395173	324504	294501
stdev	7882.72	12719.4	9772.59	11443	16667.9	22328.9	11578.4	18552.9
normalized size	100	79.7829	99.7616	78.8954	123.234	135.27	111.079	100.809
% deviation	0	-20.2171	-0.238415	-21.1046	23.2335	35.2697	11.0795	0.8093
stdev	2.69829	4.35392	3.34521	3.91699	5.70552	7.6433	3.96333	6.35075
statistics	t-test
ctrl 100 vs ctrl 10	4.58801e-11
ctrl 100 vs ctrl; ey-Gal4 UAS-Dilp2 100	0.862705
ctrl 10 vs ctrl; ey-Gal4 UAS-Dilp2 10	0.58928
ctrl; ey-Gal4 UAS-Dilp2 100 vs ctrl; ey-Gal4 UAS-Dilp2 10	3.2545e-12
ctrl 100 vs PTEN 100	2.38501e-11
ctrl 10 vs PTEN 10	4.80184e-18
ctrl 100 vs PTEN; ey-Gal4 UAS-Dilp2 100	1.2508e-07
ctrl 10 vs PTEN; ey-Gal4 UAS-Dilp2 10	5.19917e-10
ctrl; ey-Gal4 UAS-Dilp2 100 vs PTEN; ey-Gal4 UAS-Dilp2 100	2.37799e-07
ctrl; ey-Gal4 UAS-Dilp2 10 vs PTEN; ey-Gal4 UAS-dilp2 10	1.48971e-11
PTEN 100 vs PTEN 10	3.77336e-05
PTEN 100 vs PTEN; ey-Gal4 UAS-Dilp2 100	4.25289e-07
PTEN 10 vs PTEN; ey-Gal4 UAS-dilp2 10	9.99698e-14
PTEN; ey-Gal4 UAS-dilp2 100 vs PTEN; ey-Gal4 UAS-dilp2 10	1.88308e-05
Shoulder size
genotype	ctrl		ctrl; ey-Gal4 UAS-Dilp2		PTEN(117)		PTEN(117); ey-Gal4 UAS-Dilp2
condition	100 g/l	10 g/l	100 g/l	10 g/l	100 g/l	10 g/l	100 g/l	10 g/l
	176312	128801	164876	143504	175274	118567	174363	128908
	165805	137216	165277	130973	183026	105939	173038	119789
	189935	107688	180275	129269	182722	111550	154176	114234
	174134	108294	163341	137916	169440	102580	177558	131282
	172645	144407	164952	136716	169771	94570	174747	113721
	174737	125080	176430	115541	187846	100120	175165	122746
	176789	134371	183941	132814	180682	128563	178993	129727
	171134	138822	155886	122540	161436	107769	168551	136987
	186501	135031	169871	131979	176567	100340	161153	132203
	184293	132322	163069	111001	190769	94955	172791	110946
						122564		131673
						116354		105754
						110862		151169
						114382		122810
						91963		126545
average size	177228	129203	168792	129225	177753	108072	171054	125233
stdev	7474.44	12362.8	8770.67	10127.6	9061.36	10823.3	7766.97	11500.5
normalized size	100	72.902	95.2396	72.9145	100.296	60.9788	96.5158	70.6618
% deviation	0	-27.098	-4.76035	-27.0855	0.296115	-39.0212	-3.4842	-29.3382
stdev	4.21741	6.9756	4.94879	5.71444	5.11281	6.10698	4.38246	6.48906
statistics	t-test
ctrl 100 vs ctrl 10	4.11665e-09
ctrl 100 vs ctrl; ey-Gal ,UAS-Dilp2 100	0.0326089
ctrl 10 vs ctrl; ey-Gal4 UAS-Dilp2 10	0.996559
ctrl; ey-Gal4 UAS-Dilp2 100 vs ctrl; ey-Gal4 UAS-Dilp2 10	2.53085e-08
ctrl 100 vs PTEN 100	0.889215
ctrl 10 vs PTEN 10	0.000153816
ctrl 100 vs PTEN; ey-Gal4 UAS-Dilp2 100	0.086778
ctrl 10 vs PTEN; ey-Gal4 UAS-Dilp2 10	0.420071
ctrl; ey-Gal4 UAS-Dilp2 100 vs PTEN; ey-Gal4 UAS-Dilp2 100	0.549169
ctrl; ey-Gal4 UAS-Dilp2 10 vs PTEN; ey-Gal4 UAS-dilp2 10	0.382501
PTEN 100 vs PTEN 10	2.12829e-14
PTEN 100 vs PTEN; ey-Gal4 UAS-Dilp2 100	0.0927711
PTEN 10 vs PTEN; ey-Gal4 UAS-dilp2 10	0.000239621
PTEN; ey-Gal4 UAS-dilp2 100 vs PTEN; ey-Gal4 UAS-dilp2 10	1.22955e-10

## Sheet: Figure 7B
Eye size
genotype	ctrl	TOR(2L19)	TOR(2L19); arm-Gal4 UAS-Imp-L2	ctrl; arm-Gal4 UAS-Imp-L2	PTEN(117)	PTEN(117) / TOR(2L19)	PTEN(117) / TOR(2L19); arm-Gal4 UAS-Imp-L2	PTEN(117); arm-Gal4 UAS-Imp-L2
condition	100 g/l	100 g/l	100 g/l	100 g/l	100 g/l	100g/l	100 g/l	100 g/l
	275136	266334	217270	275367	359039	276705	353180	383471
	281943	260680	230889	251449	339123	244925	389381	325839
	270877	260345	229911	244965	331270	271598	350827	346826
	290673	257149	255685	251556	333732	253921	372170	373001
	280946	266239	235184	247420	314744	264442	340833	365401
	291071	246412	252476	268430	341889	271028	375394	367947
	287247	250142	244437	237721	347527	307934	336374	352877
	287736	278668	233599	242713	325208	290758	355145	358493
	291135	252586	238604	243938	320023	273322	349350	336996
	292627	245809	259031	264838	301441	291137	333302	352792
	290462	228946	228595	264175	330708	281571	362968	334589
	291797	253592	224288	258436	296038	279252	361989	389806
	262528	275614	222017	280230	331638	307656	333046	355491
	292468	251626	221556	260988	320860	335507	335465	319125
	299274	276959	258046	230686	322241	275989	338438
average size	285728	258073	236773	254861	327699	281716	352524	354475
stdev	9756	13431.5	14043.4	14156.7	16436.8	22677.6	17159.3	20726.8
normalized size	100	90.3214	82.8664	89.197	114.689	98.596	123.378	124.06
% deviation	0	-9.67865	-17.1336	-10.803	14.6891	-1.40402	23.3775	24.0604
stdev	3.41444	4.70081	4.91494	4.95461	5.7526	7.93679	6.00545	7.25404
statistics	t-test
ctrl 100 vs TOR 100	5.47366e-07
ctrl 100 vs ctrl; arm-Gal4 UAS-Imp-L2 100	1.46747e-07
ctrl 100 vs TOR, arm-Gal4 UAS-Imp-L2 100	9.38443e-12
ctrl 100 vs PTEN 100	3.02472e-09
TOR 100 vs TOR; arm-Gal4 UAS-Imp-L2 100	0.000216945
TOR; arm-Gal4 UAS-Imp-L2 100 vs ctrl; arm-Gal4 UAS-Imp-L2 100	0.00152321
TOR 100 vs PTEN / TOR 100	0.00168577
PTEN 100 vs PTEN / TOR 100	7.01292e-07
PTEN 100 vs PTEN / TOR, arm-Gal4 UAS-Imp-L2 100	0.000371008
PTEN 100 vs PTEN; arm-Gal4 UAS-Imp-L2 100	0.000626063
PTEN / TOR 100 vs PTEN / TOR; arm-Gal4 UAS-Imp-L2 100	2.13238e-10
PTEN / TOR; arm-Gal4 UAS-Imp-L2 100 vs PTEN, arm-Gal4 UAS-Imp-L2 100	0.783957
Shoulder size
genotype	ctrl	TOR(2L19)	TOR(2L19); arm-Gal4 UAS-Imp-L2	ctrl; arm-Gal4 UAS-Imp-L2	PTEN(117)	PTEN(117) / TOR(2L19)	PTEN(117) / TOR(2L19); arm-Gal4 UAS-Imp-L2	PTEN(117); arm-Gal4 UAS-Imp-L2
condition	100 g/l	100 g/l	100 g/l	100 g/l	100 g/l	100g/l	100 g/l	100 g/l
	169924	169779	145305	138356	172764	148336	146100	148693
	175253	175667	151045	159862	176674	167618	140046	137321
	171763	180193	154110	140389	171139	167140	138958	145309
	175857	166492	160990	142573	176520	164304	140977	148670
	178360	180974	153056	149929	163268	171487	146354	135560
	174863	175128	151732	154451	170176	167727	140686	132500
	170271	172601	151729	136200	177244	160065	146299	132734
	173860	179404	158430	151204	173560	170491	149472	137679
	174393	175128	155364	145719	175306	160166	149887	135678
	181513	176435	154672	144980	156441	160902	134196	136547
	174565	176590	156231	147587	171305	153989	143842	137005
	172916	169241	149077	149896	173928	167127	155001	145916
	166487	171856	154688	159623	175373	160252	139791	149090
	181905	177110	149096	147764	175366	160390	138846	139739
	185985	179466		136101	171831	151137	126080
average size	175194	175071	153252	146976	172060	162075	142436	140174
stdev	5068.02	4308.54	4040.52	7535.72	5561.37	6903.6	7004.47	6057.97
normalized size	100	99.9298	87.4755	83.8931	98.2109	92.512	81.3017	80.0109
% deviation	0	-0.0702459	-12.5245	-16.1069	-1.78906	-7.48804	-18.6983	-19.9891
stdev	2.8928	2.45929	2.30631	4.30136	3.17441	3.94055	3.99812	3.45787
statistics	t-test
ctrl 100 vs TOR 100	0.943234
ctrl 100 vs ctrl; arm-Gal4 UAS-Imp-L2 100	3.73263e-13
ctrl 100 vs TOR, arm-Gal4 UAS-Imp-L2 100	5.28535e-13
ctrl 100 vs PTEN 100	0.117845
TOR 100 vs TOR; arm-Gal4 UAS-Imp-L2 100	2.27355e-13
TOR; arm-Gal4 UAS-Imp-L2 100 vs ctrl; arm-Gal4 UAS-Imp-L2 100	0.0190485
TOR 100 vs PTEN / TOR 100	1.11431e-06
PTEN 100 vs PTEN / TOR 100	0.000158152
PTEN 100 vs PTEN / TOR, arm-Gal4 UAS-Imp-L2 100	3.03624e-13
PTEN 100 vs PTEN; arm-Gal4 UAS-Imp-L2 100	1.84279e-14
PTEN / TOR 100 vs PTEN / TOR; arm-Gal4 UAS-Imp-L2 100	2.00135e-08
PTEN / TOR; arm-Gal4 UAS-Imp-L2 100 vs PTEN, arm-Gal4 UAS-Imp-L2 100	0.362245
ctrl; arm-Gal4 UAS-Imp-L2 100 vs PTEN arm-Gal4 UAS-Imp-L2 100	0.0127935
TOR; arm-Gal4 UAS-Imp-L2 100 vs PTEN / TOR, arm-Gal4 UAS-Imp-L2 100	2.70751e-05

## Sheet: Figure 7 suppl 2
Eye size
genotype	ctrl		TOR(EP2353)		PTEN(117)		PTEN(117) TOR(EP2353)		PTEN(117) / TOR(EP2353)
condition	100 g/l	10 g/l	100 g/l	10 g/l	100 g/l	10 g/l	100 g/l	10 g/l	100 g/l	10 g/l
	270016	245611	268482	235748	377312	356552	252494	252542	314136	343534
	309295	254254	270204	214509	317198	356344	240255	259636	315592	343398
	307237	233822	286334	236978	348074	305092	266945	229520	297062	365330
	275751	258868	266188	223237	309076	353424	245843	258722	278112	381647
	301608	232586	274604	208148	335584	344924	283720	226010	337090	435722
	303002	228092	283272	238066	321804	372183	280152	212635	316066	402250
	293678	245159	288981	227484	319124	323265	256780	216850	327749	443666
	327729	236458	287684	214002	334912	337620	275177	234130	287732	409284
	338347	225988	261622	233338	336384	319029	295032	190538	333473	378970
		246473	256497	265483	318326	401511	285106		322208	498492
									313393	364902
									308406	396170
									303396
									312431
average size	302963	240731	274387	229699	331779	346994	268150	231176	311918	396947
stdev	21902.6	11043.6	11614.7	16470.7	19868.9	27928	18551.9	23086.4	16469.7	45209.3
normalized size	100	79.4592	90.5681	75.8179	109.512	114.534	88.5096	76.3052	102.956	131.022
% deviation	0	-20.5408	-9.43194	-24.1821	9.51189	14.534	-11.4904	-23.6948	2.956	31.0221
stdev	7.22947	3.64521	3.8337	5.43656	6.5582	9.21831	6.12352	7.62024	5.43624	14.9224
statistics	t-test
ctrl 100 vs ctrl 10	3.98114e-07
TOR 100 vs TOR 10	1.5191e-06
PTEN 100 vs PTEN 10	0.177401
PTEN TOR 100 vs PTEN TOR 10	0.0012368
PTEN / TOR 100 vs PTEN / TOR 10	8.62464e-07
TOR 100 vs PTEN TOR 100	0.379478
TOR 10 vs PTEN TOR 10	0.87336
PTEN 100 vs PTEN TOR 100	7.27623e-07
PTEN 10 vs PTEN TOR 10	2.12985e-08
PTEN TOR 100 vs PTEN / TOR 100	3.93399e-06
PTEN TOR 10 vs PTEN / TOR 10	5.09887e-09
PTEN 100 vs PTEN / TOR 100	0.0138565
PTEN 10 vs PTEN / TOR 10	0.00650154

## Sheet: Figure 7 suppl 5
Eye size
genotype	ctrl	TOR(2L19)	PTEN(117)	PTEN / TOR
condition	10 g/l	10 g/l	10 g/l	10 g/l
	336866	381638	525289	589524
	377710	373343	484834	552092
	411594	347294	548148	576533
	381560	328981	507281	628723
	324486	384880	578272	538294
	345499	350613	559008	677094
	391996	327139	518038	645823
	364896	349436	563144	692541
	378352		577803	565238
	395991		588521	554733
			513137	578278
				641511
average size	370895	355416	542134	603365
stdev	27768.8	22361.6	34198.7	51796.7
normalized size	100	95.8264	146.169	162.678
% deviation	0	-4.17355	46.1692	62.6782
stdev	7.48698	6.0291	9.22059	13.9653
statistics	t-test
ctrl 10 vs TOR 10	0.219643
ctrl 10 vs PTEN 10	1.27179e-10
ctrl 10 vs PTEN / TOR 10	4.83977e-11
TOR 10 vs PTEN / TOR 10	2.05483e-10
PTEN 10 vs PTEN / TOR 10	0.00331987
Ommatidia number
genotype	ctrl	TOR(2L19)	PTEN(117)	PTEN / TOR
condition	10 g/l	10 g/l	10 g/l	10 g/l
	645	683	895	858
	674	680	812	850
	695	679	893	913
	680	603	790	1032
	611	713	963	974
	633	653	911	981
	665	572	771	1055
		646		1005
average number	657.571	653.625	862.143	958.5
stdev	29.3249	46.3093	71.434	77.0584
normalized number	100	99.4001	131.11	145.764
% deviation	0	-0.599936	31.1104	45.7639
statistics	t-test
ctrl 10 vs TOR 10	0.849499
ctrl 10 vs PTEN 10	1.41594e-05
ctrl 10 vs PTEN / TOR 10	2.56348e-07
TOR 10 vs PTEN / TOR 10	1.56175e-07
PTEN 10 vs PTEN / TOR 10	0.0266619
Ommatidia size
genotype	ctrl	TOR(2L19)	PTEN(117)	PTEN / TOR
condition	10 g/l	10 g/l	10 g/l	10 g/l
	5710	6169	7473	8439
	5721	5968	8064	7799
	5432	6096	7662	8375
	5686	6740	8084	8604
	5649	6180	7193	8912
	5733	6241	6993	8159
	5769	6303	7434	7628
	5768	6625	7359	7945
	5753	6398	7120	7259
	5408	6421	7289	8260
	5432	6134	7096	8003
	5734	6328	8596	8141
	5735	6326	8031	8158
	5657	6420	7290	8370
	5723	5845	7276	7997
	5550	5675	8059	7518
	5751	5869	7769	7736
	6087	6172	7587	8772
	5376	6738	6791	7758
	5853	6370	7367	8051
	5857	6645	7248	7338
	5578	5925	7315	8129
	5233	6189	7798	7433
	5276	6329	7222	8944
	5295	7182	8418	7364
	5704	6450	7388	7906
	5271	6165	8647	7381
	5000	5317	8033	7504
	5239	5853	8199	7822
	5354	6320	7087	7518
	5212	5851	5995	7838
	6262	6622	6681	7436
	6573	6746	8350	7086
	6353	6464	6512	8368
	6332	6335	7069	7165
	6044	7190	6430	7942
	6444	5760	7338	6941
	6386	6091	7179	7398
	6423	6765	5829	7355
	6129	5820	6258	7442
	6192	6347	7301	7878
	6077	6473	7122	8566
	6074	6169	8014	7855
	5943	5546	6871	6590
	6771	6358	6779	8089
	6112	6622	7386	7609
	6373	5980	5956	7831
	6121	6562	7378	7939
	6324	5298	6502	7781
	6313	5296	6359	7688
	5942	5357	6232	6880
	6084	6070	7451	8471
	5910	6915	6414	8137
	6104	5593	7400	8528
	6021	5377	6399	7917
	6353	5988	6907	8102
	6219	6236	6335	8342
	5849	7073	6439	6387
	6405	6278	6951	8766
	6239	6232	6853	5840
	6312	6487	7855	7028
	6075	5934	8171	8232
	5874	6477	7576	8999
	6001	6541	6954	7643
	6141	7052	7536	7982
	6486	6338	7166	8383
	6345	6433	7951	8121
	6460	6197	7880	7461
	6351	6622	7544	8071
	5891	6270	7772	8697
	5488	5675	7714	8254
	6015	7176	7944	6988
	6006	6509	7832	7501
	6413	6622	8008	6963
	5904	5697	7823	6996
	6629	5715	8195	7250
	5660	6148	7167	6835
	5709	6128	7047	7302
		5788	8045	6845
		5728	8123	6165
		5345	8339	7582
		5477	8536	7155
		4873	8588	7473
		6037	8932	6725
		5590	8723	6547
		5651	9171	6719
		5913	8913	7742
		5575	9127	6889
		4263	8280	7476
		5141	8551	7101
		5118	8139	7570
		5445	8751	6006
		5332	7190	6746
		5785	7548	6966
		6219	7905	6415
		4981	8192	7401
		5295	8430	6432
		5320	7699	6317
		5803	7156	7488
		6971	7257	5872
		6793	7334	7758
		5310	7630	7427
		5079	7168	7454
		4519	7593	6935
		5947	8473	7241
		6057	7025	7420
		5859	6309	6637
		6537	7389	7024
		6192	6848	7902
		6141	7075	7255
		6098	7379	7243
		5795	6125	7257
		6116	7233	7648
		4925	6780	7761
		5097	6913	6715
		5310	6966	6434
		6131	6935	6126
average size	5931.77	6037.47	7465.67	7538.16
stdev	392.037	567.148	725.74	691.656
normalized size	100	101.778	125.854	127.076
% deviation	0	1.77799	25.8541	27.0762
stdev	6.60911	9.56083	12.2343	11.6597
statistics	t-test
ctrl 10 vs TOR 10	0.153488
ctrl 10 vs PTEN 10	2.00466e-40
ctrl 10 vs PTEN / TOR 10	6.26222e-45
TOR 10 vs PTEN / TOR 10	2.08408e-46
PTEN 10 vs PTEN / TOR 10	0.434909

## Sheet: Figure 7 suppl 6
Eye size
genotype	PTEN(117) / TOR(2L19)	PTEN(117) / TOR(2L19); Imp-L2
condition	100 g/l	100 g/l
	315242	456255
	326052	349302
	287245	375248
	335235	379558
	310173	363077
	329173	388924
	288304	396178
	298146	378995
	315080	351478
	286789	460488
average size	309144	389950
stdev	18183.7	39030.6
normalized size	100	126.139
% deviation	0	26.1387
stdev	5.88197	12.6254
statistics	t-test
PTEN / TOR 100 vs PTEN / TOR; Imp-L2 100	1.28904e-05
Ommatidia number
genotype	PTEN(117) / TOR(2L19)	PTEN(117) / TOR(2L19); Imp-L2
condition	100 g/l	100 g/l
	669	902
	752	636
	625	727
	685	724
	660	832
	776	819
	646	795
	629	737
	647	691
	646	930
average number	673.5	779.3
stdev	51.1539	93.2619
normalized number	100	115.709
% deviation	0	15.709
statistics	t-test
PTEN / TOR 100 vs PTEN / TOR; Imp-L2 100	0.0055952
Ommatidia size
genotype	PTEN(117) / TOR(2L19)	PTEN(117) / TOR(2L19); Imp-L2
condition	100 g/l	100 g/l
	25278	20182
	20351	22822
	23346	23136
	27853	24053
	31002	20321
	24336	21490
	30962	21235
	28289	21121
	27591	20476
	22133	20997
	23452	22608
	23455	20292
	17999	23786
	25865	19557
	25263	24635
	21982	21600
	24632	18952
	21267	23245
	20927	19556
	20108	19116
	18880	20001
	25036	18633
	23652	20900
	20626	17834
	23707	18489
	21646	18057
	18879	20566
	21374	20263
	21309	18962
	19528	20577
	23194	17063
	18299	21494
	20833	19355
	24427	20447
	17874	19989
	20058	17091
	21677	19425
	21356	21632
	22838	20553
	24738	21535
	24052	18865
	24802	19932
	26391	21517
	25532	23058
	25653	20434
	23991	17587
	20531	19281
	25547	18963
	22940	18669
	22598	18993
	22307	21731
	23961	19933
	21853	21023
	24396	21441
	26272	19657
	22083	20054
	25236	19355
	22662	24792
	21042	23110
	21781	21630
	23216	20830
	24594	19428
	23062	23023
	24645	24668
	21281	25187
	22839	18808
	20428	22443
	21748	22891
	22178	24631
	23766	22081
	22429	22427
	22336	23909
	22941	17825
	23317	24837
	25042	23601
	26396	24399
	21757	19904
	23653	23325
	17583	21201
	21681	21046
	27047	18532
	26473	20219
	20557	20832
	23172	19161
	22766	21991
	30784	21591
	19841	19754
	20529	18634
	20922	21769
	22466	19249
	21952	20391
	22175	17931
	19469	20264
	19165	16070
	24950	20401
	19052	21212
	26499	20026
	20779	23837
	18534	23190
		20736
		19724
		17947
		21946
		20865
		21895
		19699
average size	22946.2	20815.1
stdev	2759.66	1964.36
normalized size	100	90.7134
% deviation	0	-9.28657
stdev	12.0267	8.5608
statistics	t-test
PTEN / TOR 100 vs PTEN / TOR; Imp-L2 100	1.04346e-09
